# Supplementary material for: Salinity-driven niche partitioning of aquatic viruses in one of Europe’s largest estuaries
Source: Appl Environ Microbiol. 2026 Jun 10;92(7):e00807-26. doi: 10.1128/aem.00807-26 (PMC13390420; doi:10.1128/aem.00807-26)
Supplement: Table S2 — AMG orthologs and taxonomic assignment. [file aem.00807-26-s0002.xlsx]

## Sheet: vir_genecluster_annot_genes_lis
Nr.	KO	DESCRIPTION	Ortholog	Organism Lineage	Virus Lineage	Host Lineage
1	K22227	ahbD; heme synthase	GROS22_PROK_MAG_VIR_0001043401	d__Archaea;p__Thermoproteota;c__Nitrososphaeria;o__Nitrososphaerales;f__Nitrosopumilaceae;g__Nitrosopumilus;s__
2	K22227	ahbD; heme synthase	GROS22_PROK_MAG_VIR_0001133102	d__Bacteria;p__Acidobacteriota;c__Vicinamibacteria;o__Vicinamibacterales;f__SCN-69-37;g__SYFT01;s__
3	K22227	ahbD; heme synthase	GROS22_PROK_MAG_VIR_0001600500	d__Bacteria;p__Actinobacteriota;c__Acidimicrobiia;o__IMCC26256;f__PALSA-555;g__CAIUKV01;s__	Viruses;Duplodnaviria;Heunggongvirae;Uroviricota;Caudoviricetes
4	K22227	ahbD; heme synthase	GROS22_PROK_MAG_VIR_0001293614	d__Bacteria;p__Actinobacteriota;c__Actinomycetia;o__Actinomycetales;f__Microbacteriaceae;g__;s__
5	K22227	ahbD; heme synthase	GROS22_PROK_MAG_VIR_0001227353	d__Bacteria;p__Actinobacteriota;c__Actinomycetia;o__Actinomycetales;f__Microbacteriaceae;g__;s__
6	K22227	ahbD; heme synthase	GROS22_PROK_MAG_VIR_0000614033	d__Bacteria;p__Actinobacteriota;c__Actinomycetia;o__Actinomycetales;f__Microbacteriaceae;g__;s__
7	K22227	ahbD; heme synthase	GROS22_PROK_MAG_VIR_0001426511	d__Bacteria;p__Actinobacteriota;c__Actinomycetia;o__Actinomycetales;f__Microbacteriaceae;g__Rhodoluna;s__
8	K22227	ahbD; heme synthase	GROS22_PROK_MAG_VIR_0001454296	d__Bacteria;p__Actinobacteriota;c__Actinomycetia;o__Actinomycetales;f__Microbacteriaceae;g__Rhodoluna;s__
9	K22227	ahbD; heme synthase	GROS22_PROK_MAG_VIR_0001074250	d__Bacteria;p__Bacteroidota;c__Bacteroidia;o__Flavobacteriales;f__Crocinitomicaceae;g__M0103;s__
10	K22227	ahbD; heme synthase	GROS22_PROK_MAG_VIR_0000866827	d__Bacteria;p__Bacteroidota;c__Bacteroidia;o__NS11-12g;f__UBA9320;g__UBA9320;s__,d__Bacteria;p__Actinobacteriota;c__Actinomycetia;o__Actinomycetales;f__Microbacteriaceae;g__;s__
11	K22227	ahbD; heme synthase	GROS22_PROK_MAG_VIR_0001391850	d__Bacteria;p__Bacteroidota;c__Bacteroidia;o__NS11-12g;f__UBA955;g__VMCP01;s__
12	K22227	ahbD; heme synthase	GROS22_PROK_MAG_VIR_0000958098	d__Bacteria;p__Chloroflexota;c__Chloroflexia;o__Chloroflexales;f__Roseiflexaceae;g__UBA965;s__UBA965 sp003670675
13	K22227	ahbD; heme synthase	GROS22_PROK_MAG_VIR_0001679514	d__Bacteria;p__Elusimicrobiota;c__Elusimicrobia;o__UBA1565;f__UBA9628;g__GWA2-66-18;s__
14	K22227	ahbD; heme synthase	GROS22_PROK_MAG_VIR_0001611219	d__Bacteria;p__Elusimicrobiota;c__Elusimicrobia;o__UBA1565;f__UBA9628;g__GWA2-66-18;s__
15	K22227	ahbD; heme synthase	GROS22_PROK_MAG_VIR_0001842137	d__Bacteria;p__Margulisbacteria;c__Marinamargulisbacteria;o__SXXA01;f__M30B43;g__M30B43;s__
16	K22227	ahbD; heme synthase	GROS22_PROK_MAG_VIR_0000898686	d__Bacteria;p__Myxococcota;c__Bradymonadia;o__UBA7976;f__;g__;s__
17	K22227	ahbD; heme synthase	GROS22_PROK_MAG_VIR_0001313236	d__Bacteria;p__Nitrospirota;c__Nitrospiria;o__Nitrospirales;f__Nitrospiraceae;g__Nitrospira_D;s__
18	K22227	ahbD; heme synthase	GROS22_PROK_MAG_VIR_0001755953	d__Bacteria;p__Patescibacteria;c__Paceibacteria;o__Ryanbacterales;f__GWA2-47-10b;g__;s__
19	K22227	ahbD; heme synthase	GROS22_PROK_MAG_VIR_0001793629	d__Bacteria;p__Patescibacteria;c__Paceibacteria;o__UBA9983_A;f__PALSA-1337;g__;s__
20	K22227	ahbD; heme synthase	GROS22_PROK_MAG_VIR_0001510600	d__Bacteria;p__Patescibacteria;c__Paceibacteria;o__UBA9983_A;f__SIBU01;g__SIBU01;s__
21	K22227	ahbD; heme synthase	GROS22_PROK_MAG_VIR_0001784612	d__Bacteria;p__Patescibacteria;c__Paceibacteria;o__UBA9983_A;f__UBA2100;g__JAGOVW01;s__
22	K22227	ahbD; heme synthase	GROS22_PROK_MAG_VIR_0001516678	d__Bacteria;p__Patescibacteria;c__Paceibacteria;o__UBA9983_A;f__Zambryskibacteraceae;g__UBA5004;s__
23	K22227	ahbD; heme synthase	GROS22_PROK_MAG_VIR_0001578959	d__Bacteria;p__Patescibacteria;c__Paceibacteria;o__UBA9983_A;f__Zambryskibacteraceae;g__UBA5004;s__
24	K22227	ahbD; heme synthase	GROS22_PROK_MAG_VIR_0001263199	d__Bacteria;p__Planctomycetota;c__Phycisphaerae;o__Phycisphaerales;f__SM1A02;g__;s__,d__Bacteria;p__Planctomycetota;c__UBA1135;o__UBA2386;f__UBA2386;g__;s__,d__Bacteria;p__Proteobacteria;c__Alphaproteobacteria;o__Micavibrionales;f__UBA2020;g__;s__	Viruses;Duplodnaviria;Heunggongvirae;Uroviricota;Caudoviricetes
25	K22227	ahbD; heme synthase	GROS22_PROK_MAG_VIR_0001465614	d__Bacteria;p__Planctomycetota;c__Planctomycetia;o__Pirellulales;f__UBA1268;g__QWPN01;s__
26	K22227	ahbD; heme synthase	GROS22_PROK_MAG_VIR_0001604918	d__Bacteria;p__Planctomycetota;c__Planctomycetia;o__Planctomycetales;f__Planctomycetaceae;g__SXXK01;s__,d__Bacteria;p__Planctomycetota;c__Planctomycetia;o__Pirellulales;f__Pirellulaceae;g__ARS98;s__
27	K22227	ahbD; heme synthase	GROS22_PROK_MAG_VIR_0002347418	d__Bacteria;p__Proteobacteria;c__Alphaproteobacteria;o__Rhizobiales;f__Aestuariivirgaceae;g__Aestuariivirga;s__,d__Bacteria;p__Patescibacteria;c__Paceibacteria;o__UBA9983_A;f__UBA918;g__;s__	Viruses;Duplodnaviria;Heunggongvirae;Uroviricota;Caudoviricetes
28	K22227	ahbD; heme synthase	GROS22_PROK_MAG_VIR_0001573257	d__Bacteria;p__Proteobacteria;c__Alphaproteobacteria;o__Rhizobiales;f__Kaistiaceae;g__;s__
29	K22227	ahbD; heme synthase	GROS22_PROK_MAG_VIR_0001280053	d__Bacteria;p__Proteobacteria;c__Gammaproteobacteria;o__Burkholderiales;f__Burkholderiaceae;g__Hydrogenophaga;s__
30	K22227	ahbD; heme synthase	GROS22_PROK_MAG_VIR_0001591413	d__Bacteria;p__Proteobacteria;c__Gammaproteobacteria;o__Burkholderiales;f__Methylophilaceae;g__UBA6140;s__
31	K22227	ahbD; heme synthase	GROS22_PROK_MAG_VIR_0001547181	d__Bacteria;p__Proteobacteria;c__Gammaproteobacteria;o__DSM-16500;f__DSM-16500;g__UBA4722;s__
32	K22227	ahbD; heme synthase	GROS22_PROK_MAG_VIR_0002030244	d__Bacteria;p__Proteobacteria;c__Gammaproteobacteria;o__Steroidobacterales;f__Steroidobacteraceae;g__SG8-30;s__
33	K22227	ahbD; heme synthase	GROS22_PROK_MAG_VIR_0001618131	d__Bacteria;p__Proteobacteria;c__Gammaproteobacteria;o__UBA9214;f__UBA9214;g__UBA9214;s__UBA9214 sp905480305
34	K22227	ahbD; heme synthase	GROS22_PROK_MAG_VIR_0001214814		Viruses;Duplodnaviria;Heunggongvirae;Uroviricota;Caudoviricetes	d__Bacteria;p__Bacillota;c__Bacilli;o__Acholeplasmatales;f__Acholeplasmataceae;g__UBA8290;s__UBA8290 sp003497445
35	K22227	ahbD; heme synthase	GROS22_PROK_MAG_VIR_0001446383		Viruses;Duplodnaviria;Heunggongvirae;Uroviricota;Caudoviricetes	d__Bacteria;p__Bacillota;c__Bacilli;o__Acholeplasmatales;f__Acholeplasmataceae;g__UBA8290;s__UBA8290 sp003497445
36	K22227	ahbD; heme synthase	GROS22_PROK_MAG_VIR_0001708445		Viruses;Duplodnaviria;Heunggongvirae;Uroviricota;Caudoviricetes	d__Bacteria;p__Bacteroidota;c__Bacteroidia;o__Chitinophagales;f__Chitinophagaceae;g__Sediminibacterium;s__Sediminibacterium sp012270485,d__Bacteria;p__Bacteroidota;c__Bacteroidia;o__Flavobacteriales;f__BACL11;g__GCA-2697505;s__GCA-2697505 sp002697505
37	K22227	ahbD; heme synthase	GROS22_PROK_MAG_VIR_0001601931		Viruses;Duplodnaviria;Heunggongvirae;Uroviricota;Caudoviricetes	d__Bacteria;p__Bacteroidota;c__Bacteroidia;o__Chitinophagales;f__Chitinophagaceae;g__Sediminibacterium;s__Sediminibacterium sp012270485,d__Bacteria;p__Bacteroidota;c__Bacteroidia;o__Flavobacteriales;f__BACL11;g__GCA-2697505;s__GCA-2697505 sp002697505
38	K22227	ahbD; heme synthase	GROS22_PROK_MAG_VIR_0001645520		Viruses;Duplodnaviria;Heunggongvirae;Uroviricota;Caudoviricetes	d__Bacteria;p__Proteobacteria;c__Alphaproteobacteria;o__Micavibrionales;f__UBA2020;g__;s__
39	K22227	ahbD; heme synthase	GROS22_PROK_MAG_VIR_0001214654		Viruses;Duplodnaviria;Heunggongvirae;Uroviricota;Caudoviricetes	d__Bacteria;p__Proteobacteria;c__Alphaproteobacteria;o__Rhodobacterales;f__Rhodobacteraceae;g__Amylibacter;s__Amylibacter sp900197625
40	K22227	ahbD; heme synthase	GROS22_PROK_MAG_VIR_0001377413		Viruses;Duplodnaviria;Heunggongvirae;Uroviricota;Caudoviricetes	d__Bacteria;p__Verrucomicrobiota;c__Verrucomicrobiae;o__Pedosphaerales;f__UBA1096;g__UBA1096;s__UBA1096 sp002684915
41	K22227	ahbD; heme synthase	GROS22_PROK_MAG_VIR_0001025645		Viruses;Duplodnaviria;Heunggongvirae;Uroviricota;Caudoviricetes	d__Bacteria;p__Verrucomicrobiota;c__Verrucomicrobiae;o__Pedosphaerales;f__UBA1096;g__UBA1096;s__UBA1096 sp002684915
42	K22227	ahbD; heme synthase	GROS22_PROK_MAG_VIR_0001267261		Viruses;Duplodnaviria;Heunggongvirae;Uroviricota;Caudoviricetes	d__Bacteria;p__Verrucomicrobiota;c__Verrucomicrobiae;o__Pedosphaerales;f__UBA1096;g__UBA1096;s__UBA1096 sp002684915
43	K22227	ahbD; heme synthase	GROS22_PROK_MAG_VIR_0001233824		Viruses;Duplodnaviria;Heunggongvirae;Uroviricota;Caudoviricetes
44	K22227	ahbD; heme synthase	GROS22_PROK_MAG_VIR_0001462129		Viruses;Duplodnaviria;Heunggongvirae;Uroviricota;Caudoviricetes
45	K22227	ahbD; heme synthase	GROS22_PROK_MAG_VIR_0001171543		Viruses;Duplodnaviria;Heunggongvirae;Uroviricota;Caudoviricetes
46	K22227	ahbD; heme synthase	GROS22_PROK_MAG_VIR_0001690573		Viruses;Duplodnaviria;Heunggongvirae;Uroviricota;Caudoviricetes
47	K22227	ahbD; heme synthase	GROS22_PROK_MAG_VIR_0000647969		Viruses;Duplodnaviria;Heunggongvirae;Uroviricota;Caudoviricetes
48	K22227	ahbD; heme synthase	GROS22_PROK_MAG_VIR_0001565434		Viruses;Duplodnaviria;Heunggongvirae;Uroviricota;Caudoviricetes
49	K22227	ahbD; heme synthase	GROS22_PROK_MAG_VIR_0000734615		Viruses;Duplodnaviria;Heunggongvirae;Uroviricota;Caudoviricetes
50	K22227	ahbD; heme synthase	GROS22_PROK_MAG_VIR_0000852664		Viruses;Duplodnaviria;Heunggongvirae;Uroviricota;Caudoviricetes
51	K22227	ahbD; heme synthase	GROS22_PROK_MAG_VIR_0001091992		Viruses;Duplodnaviria;Heunggongvirae;Uroviricota;Caudoviricetes
52	K22227	ahbD; heme synthase	GROS22_PROK_MAG_VIR_0001308208		Viruses;Duplodnaviria;Heunggongvirae;Uroviricota;Caudoviricetes
53	K22227	ahbD; heme synthase	GROS22_PROK_MAG_VIR_0001254089		Viruses;Duplodnaviria;Heunggongvirae;Uroviricota;Caudoviricetes
54	K22227	ahbD; heme synthase	GROS22_PROK_MAG_VIR_0001280786		Viruses;Duplodnaviria;Heunggongvirae;Uroviricota;Caudoviricetes
55	K22227	ahbD; heme synthase	GROS22_PROK_MAG_VIR_0001462976		Viruses;Duplodnaviria;Heunggongvirae;Uroviricota;Caudoviricetes
56	K22227	ahbD; heme synthase	GROS22_PROK_MAG_VIR_0001342513		Viruses;Duplodnaviria;Heunggongvirae;Uroviricota;Caudoviricetes
57	K22227	ahbD; heme synthase	GROS22_PROK_MAG_VIR_0001628759		Viruses;Duplodnaviria;Heunggongvirae;Uroviricota;Caudoviricetes
58	K22227	ahbD; heme synthase	GROS22_PROK_MAG_VIR_0001794089		Viruses;Duplodnaviria;Heunggongvirae;Uroviricota;Caudoviricetes
59	K22227	ahbD; heme synthase	GROS22_PROK_MAG_VIR_0001890119		Viruses;Duplodnaviria;Heunggongvirae;Uroviricota;Caudoviricetes
60	K22227	ahbD; heme synthase	GROS22_PROK_MAG_VIR_0001709484		Viruses;Duplodnaviria;Heunggongvirae;Uroviricota;Caudoviricetes
61	K22227	ahbD; heme synthase	GROS22_PROK_MAG_VIR_0001247363		Viruses;Duplodnaviria;Heunggongvirae;Uroviricota;Caudoviricetes
62	K22227	ahbD; heme synthase	GROS22_PROK_MAG_VIR_0001737644		Viruses;Duplodnaviria;Heunggongvirae;Uroviricota;Caudoviricetes
63	K22227	ahbD; heme synthase	GROS22_PROK_MAG_VIR_0002226348		Viruses;Duplodnaviria;Heunggongvirae;Uroviricota;Caudoviricetes
consensus	K22227	ahbD; heme synthase		d__Archaea;p__Thermoproteota;c__Nitrososphaeria;o__Nitrososphaerales, d__Bacteria;p__Acidobacteriota;c__Vicinamibacteria;o__Vicinamibacterales, d__Bacteria;p__Actinobacteriota;c__Acidimicrobiia, d__Bacteria;p__Bacteroidota;c__Bacteroidia, d__Bacteria;p__Chloroflexota;c__Chloroflexia;o__Chloroflexales, d__Bacteria;p__Elusimicrobiota;c__Elusimicrobia;o__UBA1565, d__Bacteria;p__Margulisbacteria;c__M…	Viruses;Duplodnaviria;Heunggongvirae;Uroviricota;Caudoviricetes	d__Bacteria;p__Bacillota;c__Bacilli;o__Acholeplasmatales, d__Bacteria;p__Bacteroidota;c__Bacteroidia, d__Bacteria;p__Proteobacteria;c__Alphaproteobacteria d__Bacteria;p__Verrucomicrobiota;c__Verrucomicrobiae;o__Pedosphaerales,
64	K09882	cobS; cobaltochelatase CobS [EC:6.6.1.2]	GROS22_PROK_MAG_VIR_0001066519	d__Archaea;p__Thermoproteota;c__Nitrososphaeria;o__Nitrososphaerales;f__Nitrosopumilaceae;g__Nitrosopumilus;s__	Viruses;Duplodnaviria;Heunggongvirae;Uroviricota;Caudoviricetes
65	K09882	cobS; cobaltochelatase CobS [EC:6.6.1.2]	GROS22_PROK_MAG_VIR_0000824220	d__Archaea;p__Thermoproteota;c__Nitrososphaeria;o__Nitrososphaerales;f__Nitrosopumilaceae;g__Nitrosopumilus;s__
66	K09882	cobS; cobaltochelatase CobS [EC:6.6.1.2]	GROS22_PROK_MAG_VIR_0001380545	d__Bacteria;p__Actinobacteriota;c__Acidimicrobiia;o__Acidimicrobiales;f__Ilumatobacteraceae;g__F1-60-MAGs027;s__F1-60-MAGs027 sp017856115
67	K09882	cobS; cobaltochelatase CobS [EC:6.6.1.2]	GROS22_PROK_MAG_VIR_0001545137	d__Bacteria;p__Actinobacteriota;c__Acidimicrobiia;o__Actinomarinales;f__Actinomarinaceae;g__Actinomarina;s__Actinomarina sp002683085,d__Bacteria;p__Actinobacteriota;c__Acidimicrobiia;o__Actinomarinales;f__Actinomarinaceae;g__Actinomarina;s__Actinomarina sp002169115
68	K09882	cobS; cobaltochelatase CobS [EC:6.6.1.2]	GROS22_PROK_MAG_VIR_0001387357	d__Bacteria;p__Actinobacteriota;c__Acidimicrobiia;o__IMCC26256;f__PALSA-610;g__;s__,d__Bacteria;p__Planctomycetota;c__Phycisphaerae;o__Phycisphaerales;f__SM1A02;g__;s__
69	K09882	cobS; cobaltochelatase CobS [EC:6.6.1.2]	GROS22_PROK_MAG_VIR_0000830592	d__Bacteria;p__Bacteroidota;c__Bacteroidia;o__Chitinophagales;f__Chitinophagaceae;g__SXYR01;s__	Viruses;Duplodnaviria;Heunggongvirae;Uroviricota;Caudoviricetes
70	K09882	cobS; cobaltochelatase CobS [EC:6.6.1.2]	GROS22_PROK_MAG_VIR_0001067719	d__Bacteria;p__Bacteroidota;c__Bacteroidia;o__Chitinophagales;f__Chitinophagaceae;g__SXYR01;s__
71	K09882	cobS; cobaltochelatase CobS [EC:6.6.1.2]	GROS22_PROK_MAG_VIR_0000638041	d__Bacteria;p__Bacteroidota;c__Bacteroidia;o__Chitinophagales;f__Chitinophagaceae;g__SXYR01;s__,d__Bacteria;p__Proteobacteria;c__Gammaproteobacteria;o__Burkholderiales;f__SG8-39;g__CAIPUP01;s__
72	K09882	cobS; cobaltochelatase CobS [EC:6.6.1.2]	GROS22_PROK_MAG_VIR_0001150088	d__Bacteria;p__Bacteroidota;c__Bacteroidia;o__Flavobacteriales;f__Flavobacteriaceae;g__Flavobacterium;s__Flavobacterium sp001800905	Viruses;Duplodnaviria;Heunggongvirae;Uroviricota;Caudoviricetes	d__Bacteria;p__Proteobacteria;c__Alphaproteobacteria;o__Micropepsales;f__Micropepsaceae;g__SZUA-430;s__
73	K09882	cobS; cobaltochelatase CobS [EC:6.6.1.2]	GROS22_PROK_MAG_VIR_0001026321	d__Bacteria;p__Bacteroidota;c__Bacteroidia;o__NS11-12g;f__UBA9320;g__UBA9320;s__
74	K09882	cobS; cobaltochelatase CobS [EC:6.6.1.2]	GROS22_PROK_MAG_VIR_0001679397	d__Bacteria;p__Bdellovibrionota_C;c__UBA2361;o__UBA2361;f__OMII01;g__OMII01;s__
75	K09882	cobS; cobaltochelatase CobS [EC:6.6.1.2]	GROS22_PROK_MAG_VIR_0001672084	d__Bacteria;p__Bdellovibrionota_C;c__UBA2361;o__UBA2361;f__OMII01;g__OMII01;s__
76	K09882	cobS; cobaltochelatase CobS [EC:6.6.1.2]	GROS22_PROK_MAG_VIR_0000720302	d__Bacteria;p__Bdellovibrionota_C;c__UBA2361;o__UBA2361;f__OMII01;g__OMII01;s__
77	K09882	cobS; cobaltochelatase CobS [EC:6.6.1.2]	GROS22_PROK_MAG_VIR_0001165034	d__Bacteria;p__Gemmatimonadota;c__Gemmatimonadetes;o__Longimicrobiales;f__UBA6960;g__;s__
78	K09882	cobS; cobaltochelatase CobS [EC:6.6.1.2]	GROS22_PROK_MAG_VIR_0000645802	d__Bacteria;p__Gemmatimonadota;c__Gemmatimonadetes;o__Longimicrobiales;f__UBA6960;g__UBA2589;s__	Viruses;Duplodnaviria;Heunggongvirae;Uroviricota;Caudoviricetes
79	K09882	cobS; cobaltochelatase CobS [EC:6.6.1.2]	GROS22_PROK_MAG_VIR_0001063256	d__Bacteria;p__Patescibacteria;c__ABY1;o__SG8-24;f__SG8-24;g__;s__
80	K09882	cobS; cobaltochelatase CobS [EC:6.6.1.2]	GROS22_PROK_MAG_VIR_0000678239	d__Bacteria;p__Patescibacteria;c__Paceibacteria;o__Ryanbacterales;f__GWA2-47-10b;g__;s__	Viruses;Duplodnaviria;Heunggongvirae;Uroviricota;Caudoviricetes	d__Bacteria;p__Verrucomicrobiota;c__Verrucomicrobiae;o__Verrucomicrobiales;f__DEV007;g__;s__
81	K09882	cobS; cobaltochelatase CobS [EC:6.6.1.2]	GROS22_PROK_MAG_VIR_0001030208	d__Bacteria;p__Patescibacteria;c__Paceibacteria;o__Ryanbacterales;f__GWA2-47-10b;g__;s__
82	K09882	cobS; cobaltochelatase CobS [EC:6.6.1.2]	GROS22_PROK_MAG_VIR_0000594648	d__Bacteria;p__Patescibacteria;c__Paceibacteria;o__Ryanbacterales;f__GWA2-47-10b;g__;s__	Viruses;Duplodnaviria;Heunggongvirae;Uroviricota;Caudoviricetes
83	K09882	cobS; cobaltochelatase CobS [EC:6.6.1.2]	GROS22_PROK_MAG_VIR_0000711734	d__Bacteria;p__Patescibacteria;c__Paceibacteria;o__Ryanbacterales;f__GWA2-47-10b;g__;s__
84	K09882	cobS; cobaltochelatase CobS [EC:6.6.1.2]	GROS22_PROK_MAG_VIR_0000894467	d__Bacteria;p__Patescibacteria;c__Paceibacteria;o__UBA9983_A;f__JAACPR01;g__;s__
85	K09882	cobS; cobaltochelatase CobS [EC:6.6.1.2]	GROS22_PROK_MAG_VIR_0001200932	d__Bacteria;p__Planctomycetota;c__Phycisphaerae;o__Phycisphaerales;f__SM1A02;g__QWPT01;s__QWPT01 sp903856525
86	K09882	cobS; cobaltochelatase CobS [EC:6.6.1.2]	GROS22_PROK_MAG_VIR_0001351627	d__Bacteria;p__Planctomycetota;c__UBA1135;o__UBA2386;f__UBA2386;g__;s__	Viruses;Duplodnaviria;Heunggongvirae;Uroviricota;Caudoviricetes	d__Bacteria;p__Actinobacteriota;c__Acidimicrobiia;o__IMCC26256;f__PALSA-610;g__;s__,d__Bacteria;p__Actinobacteriota;c__Acidimicrobiia;o__Acidimicrobiales;f__Ilumatobacteraceae;g__Casp-actino8;s__
87	K09882	cobS; cobaltochelatase CobS [EC:6.6.1.2]	GROS22_PROK_MAG_VIR_0001132544	d__Bacteria;p__Proteobacteria;c__Alphaproteobacteria;o__Acetobacterales;f__Acetobacteraceae;g__UBA6159;s__UBA6159 sp002422345
88	K09882	cobS; cobaltochelatase CobS [EC:6.6.1.2]	GROS22_PROK_MAG_VIR_0000840093	d__Bacteria;p__Proteobacteria;c__Alphaproteobacteria;o__Reyranellales;f__Reyranellaceae;g__Reyranella;s__,d__Bacteria;p__Proteobacteria;c__Gammaproteobacteria;o__Burkholderiales;f__Burkholderiaceae;g__Polynucleobacter;s__Polynucleobacter sp002359975
89	K09882	cobS; cobaltochelatase CobS [EC:6.6.1.2]	GROS22_PROK_MAG_VIR_0001011338	d__Bacteria;p__Proteobacteria;c__Alphaproteobacteria;o__Rhizobiales;f__Rhizobiaceae;g__Salaquimonas;s__Salaquimonas sp017854535	Viruses;Duplodnaviria;Heunggongvirae;Uroviricota;Caudoviricetes	d__Bacteria;p__Proteobacteria;c__Alphaproteobacteria;o__Rhizobiales;f__Rhizobiaceae;g__Salaquimonas;s__
90	K09882	cobS; cobaltochelatase CobS [EC:6.6.1.2]	GROS22_PROK_MAG_VIR_0000653966	d__Bacteria;p__Proteobacteria;c__Alphaproteobacteria;o__Rhizobiales;f__Rhizobiaceae;g__Salaquimonas;s__Salaquimonas sp017854535	Viruses;Duplodnaviria;Heunggongvirae;Uroviricota;Caudoviricetes
91	K09882	cobS; cobaltochelatase CobS [EC:6.6.1.2]	GROS22_PROK_MAG_VIR_0000594652	d__Bacteria;p__Proteobacteria;c__Alphaproteobacteria;o__Rickettsiales;f__Midichloriaceae;g__Aquarickettsia;s__
92	K09882	cobS; cobaltochelatase CobS [EC:6.6.1.2]	GROS22_PROK_MAG_VIR_0001015871	d__Bacteria;p__Proteobacteria;c__Alphaproteobacteria;o__Sphingomonadales;f__Sphingomonadaceae;g__Sphingomonas;s__
93	K09882	cobS; cobaltochelatase CobS [EC:6.6.1.2]	GROS22_PROK_MAG_VIR_0000653478	d__Bacteria;p__Proteobacteria;c__Gammaproteobacteria;o__Burkholderiales;f__Burkholderiaceae;g__CAISIP01;s__,d__Bacteria;p__Proteobacteria;c__Gammaproteobacteria;o__Burkholderiales;f__Burkholderiaceae;g__CAIKVZ01;s__,d__Bacteria;p__Proteobacteria;c__Gammaproteobacteria;o__Burkholderiales;f__Burkholderiaceae;g__JADJBS01;s__
94	K09882	cobS; cobaltochelatase CobS [EC:6.6.1.2]	GROS22_PROK_MAG_VIR_0000764666	d__Bacteria;p__Proteobacteria;c__Gammaproteobacteria;o__Burkholderiales;f__Methylophilaceae;g__BACL14;s__BACL14 sp000168995
95	K09882	cobS; cobaltochelatase CobS [EC:6.6.1.2]	GROS22_PROK_MAG_VIR_0001013492	d__Bacteria;p__Proteobacteria;c__Gammaproteobacteria;o__Burkholderiales;f__SG8-39;g__CAIPUP01;s__
96	K09882	cobS; cobaltochelatase CobS [EC:6.6.1.2]	GROS22_PROK_MAG_VIR_0001807400	d__Bacteria;p__Proteobacteria;c__Gammaproteobacteria;o__DSM-16500;f__DSM-16500;g__UBA4722;s__	Viruses;Duplodnaviria;Heunggongvirae;Uroviricota;Caudoviricetes	d__Bacteria;p__Proteobacteria;c__Gammaproteobacteria;o__SAR86;f__D2472;g__SCGC-AAA076-P13;s__SCGC-AAA076-P13 sp902591665
97	K09882	cobS; cobaltochelatase CobS [EC:6.6.1.2]	GROS22_PROK_MAG_VIR_0001181786	d__Bacteria;p__Proteobacteria;c__Gammaproteobacteria;o__Legionellales;f__Legionellaceae;g__UBA2653;s__
98	K09882	cobS; cobaltochelatase CobS [EC:6.6.1.2]	GROS22_PROK_MAG_VIR_0001110358	d__Bacteria;p__Proteobacteria;c__Gammaproteobacteria;o__Methylococcales;f__Methylomonadaceae;g__KS41;s__KS41 sp903908165
99	K09882	cobS; cobaltochelatase CobS [EC:6.6.1.2]	GROS22_PROK_MAG_VIR_0001019036	d__Bacteria;p__Proteobacteria;c__Gammaproteobacteria;o__Pseudomonadales;f__Pseudohongiellaceae;g__NORP240;s__	Viruses;Duplodnaviria;Heunggongvirae;Uroviricota;Caudoviricetes	d__Bacteria;p__Proteobacteria;c__Gammaproteobacteria;o__Pseudomonadales;f__Pseudohongiellaceae;g__;s__
100	K09882	cobS; cobaltochelatase CobS [EC:6.6.1.2]	GROS22_PROK_MAG_VIR_0001254101	d__Bacteria;p__Proteobacteria;c__Gammaproteobacteria;o__Pseudomonadales;f__Pseudohongiellaceae;g__NORP240;s__
101	K09882	cobS; cobaltochelatase CobS [EC:6.6.1.2]	GROS22_PROK_MAG_VIR_0000330078	d__Bacteria;p__Proteobacteria;c__Gammaproteobacteria;o__Steroidobacterales;f__Steroidobacteraceae;g__RPQJ01;s__,d__Bacteria;p__Proteobacteria;c__Gammaproteobacteria;o__Steroidobacterales;f__Steroidobacteraceae;g__SCUD01;s__
102	K09882	cobS; cobaltochelatase CobS [EC:6.6.1.2]	GROS22_PROK_MAG_VIR_0001110105	d__Bacteria;p__Verrucomicrobiota;c__Verrucomicrobiae;o__Opitutales;f__Opitutaceae;g__CAITWF01;s__CAITWF01 sp903948415
103	K09882	cobS; cobaltochelatase CobS [EC:6.6.1.2]	GROS22_PROK_MAG_VIR_0001196235	d__Bacteria;p__Verrucomicrobiota;c__Verrucomicrobiae;o__Opitutales;f__Opitutaceae;g__ER46;s__
104	K09882	cobS; cobaltochelatase CobS [EC:6.6.1.2]	GROS22_PROK_MAG_VIR_0000782883	d__Bacteria;p__Verrucomicrobiota;c__Verrucomicrobiae;o__Verrucomicrobiales;f__Akkermansiaceae;g__Luteolibacter;s__
105	K09882	cobS; cobaltochelatase CobS [EC:6.6.1.2]	GROS22_PROK_MAG_VIR_0001294073	d__Bacteria;p__Verrucomicrobiota;c__Verrucomicrobiae;o__Verrucomicrobiales;f__DEV007;g__SZUA-55;s__
106	K09882	cobS; cobaltochelatase CobS [EC:6.6.1.2]	GROS22_PROK_MAG_VIR_0000481827	d__Bacteria;p__Verrucomicrobiota;c__Verrucomicrobiae;o__Verrucomicrobiales;f__Verrucomicrobiaceae;g__;s__
107	K09882	cobS; cobaltochelatase CobS [EC:6.6.1.2]	GROS22_PROK_MAG_VIR_0001122761		Viruses;Duplodnaviria;Heunggongvirae;Uroviricota;Caudoviricetes	d__Archaea;p__Nanoarchaeota;c__Nanoarchaeia;o__Woesearchaeales;f__;g__;s__,d__Archaea;p__Nanoarchaeota;c__Nanoarchaeia;o__Woesearchaeales;f__GW2011-AR9;g__UBA10204;s__UBA10204 sp10204u
108	K09882	cobS; cobaltochelatase CobS [EC:6.6.1.2]	GROS22_PROK_MAG_VIR_0000946953		Viruses;Duplodnaviria;Heunggongvirae;Uroviricota;Caudoviricetes	d__Bacteria;p__Bacteroidota;c__Bacteroidia;o__AKYH767;f__;g__;s__
109	K09882	cobS; cobaltochelatase CobS [EC:6.6.1.2]	GROS22_PROK_MAG_VIR_0001177923		Viruses;Duplodnaviria;Heunggongvirae;Uroviricota;Caudoviricetes	d__Bacteria;p__Bacteroidota;c__Bacteroidia;o__Chitinophagales;f__Chitinophagaceae;g__Sediminibacterium;s__
110	K09882	cobS; cobaltochelatase CobS [EC:6.6.1.2]	GROS22_PROK_MAG_VIR_0000887702		Viruses;Duplodnaviria;Heunggongvirae;Uroviricota;Caudoviricetes	d__Bacteria;p__Bacteroidota;c__Bacteroidia;o__Chitinophagales;f__Chitinophagaceae;g__SXYR01;s__
111	K09882	cobS; cobaltochelatase CobS [EC:6.6.1.2]	GROS22_PROK_MAG_VIR_0001727071		Viruses;Duplodnaviria;Heunggongvirae;Uroviricota;Caudoviricetes	d__Bacteria;p__Bacteroidota;c__Bacteroidia;o__Flavobacteriales;f__Flavobacteriaceae;g__Tenacibaculum;s__Tenacibaculum sp004762155
112	K09882	cobS; cobaltochelatase CobS [EC:6.6.1.2]	GROS22_PROK_MAG_VIR_0001097659		Viruses;Duplodnaviria;Heunggongvirae;Uroviricota;Caudoviricetes	d__Bacteria;p__Cyanobacteria;c__Cyanobacteriia;o__PCC-6307;f__Cyanobiaceae;g__Cyanobium;s__
113	K09882	cobS; cobaltochelatase CobS [EC:6.6.1.2]	GROS22_PROK_MAG_VIR_0001152951		Viruses;Duplodnaviria;Heunggongvirae;Uroviricota;Caudoviricetes	d__Bacteria;p__Gemmatimonadota;c__Gemmatimonadetes;o__Longimicrobiales;f__UBA6960;g__UBA2589;s__,d__Bacteria;p__Proteobacteria;c__Gammaproteobacteria;o__Burkholderiales;f__Burkholderiaceae;g__;s__
114	K09882	cobS; cobaltochelatase CobS [EC:6.6.1.2]	GROS22_PROK_MAG_VIR_0001699274		Viruses;Duplodnaviria;Heunggongvirae;Uroviricota;Caudoviricetes	d__Bacteria;p__Planctomycetota;c__Phycisphaerae;o__Phycisphaerales;f__SM1A02;g__;s__
115	K09882	cobS; cobaltochelatase CobS [EC:6.6.1.2]	GROS22_PROK_MAG_VIR_0000683091		Viruses;Duplodnaviria;Heunggongvirae;Uroviricota;Caudoviricetes	d__Bacteria;p__Planctomycetota;c__Phycisphaerae;o__Phycisphaerales;f__SM1A02;g__QWPT01;s__
116	K09882	cobS; cobaltochelatase CobS [EC:6.6.1.2]	GROS22_PROK_MAG_VIR_0000963374		Viruses;Duplodnaviria;Heunggongvirae;Uroviricota;Caudoviricetes	d__Bacteria;p__Proteobacteria;c__Gammaproteobacteria;o__Burkholderiales;f__Burkholderiaceae;g__;s__
117	K09882	cobS; cobaltochelatase CobS [EC:6.6.1.2]	GROS22_PROK_MAG_VIR_0001399190		Viruses;Duplodnaviria;Heunggongvirae;Uroviricota;Caudoviricetes	d__Bacteria;p__Proteobacteria;c__Gammaproteobacteria;o__Burkholderiales;f__Nitrosomonadaceae;g__GCA-2721545;s__,d__Bacteria;p__Proteobacteria;c__Gammaproteobacteria;o__Burkholderiales;f__Nitrosomonadaceae;g__GCA-2721545;s__GCA-2721545 sp003230615,d__Bacteria;p__Proteobacteria;c__Gammaproteobacteria;o__Burkholderiales;f__Nitrosomonadaceae;g__GCA-2721545;s__GCA-2721545 sp004356775,d__Bacteria;p__Pr…
118	K09882	cobS; cobaltochelatase CobS [EC:6.6.1.2]	GROS22_PROK_MAG_VIR_0001141335		Viruses;Duplodnaviria;Heunggongvirae;Uroviricota;Caudoviricetes	d__Bacteria;p__Proteobacteria;c__Alphaproteobacteria;o__Rhodobacterales;f__Rhodobacteraceae;g__Shimia;s__Shimia sp017744095
119	K09882	cobS; cobaltochelatase CobS [EC:6.6.1.2]	GROS22_PROK_MAG_VIR_0000997425		Viruses;Duplodnaviria;Heunggongvirae;Uroviricota;Caudoviricetes	d__Bacteria;p__Verrucomicrobiota;c__Kiritimatiellae;o__LD1-PB3;f__;g__;s__
120	K09882	cobS; cobaltochelatase CobS [EC:6.6.1.2]	GROS22_PROK_MAG_VIR_0001918326		Viruses;Duplodnaviria;Heunggongvirae;Uroviricota;Caudoviricetes	d__Bacteria;p__Verrucomicrobiota;c__Verrucomicrobiae;o__Pedosphaerales;f__UBA9464;g__SXXZ01;s__
121	K09882	cobS; cobaltochelatase CobS [EC:6.6.1.2]	GROS22_PROK_MAG_VIR_0001048673		Viruses;Duplodnaviria;Heunggongvirae;Uroviricota;Caudoviricetes
122	K09882	cobS; cobaltochelatase CobS [EC:6.6.1.2]	GROS22_PROK_MAG_VIR_0001128208		Viruses;Duplodnaviria;Heunggongvirae;Uroviricota;Caudoviricetes
123	K09882	cobS; cobaltochelatase CobS [EC:6.6.1.2]	GROS22_PROK_MAG_VIR_0001240272		Viruses;Duplodnaviria;Heunggongvirae;Uroviricota;Caudoviricetes
124	K09882	cobS; cobaltochelatase CobS [EC:6.6.1.2]	GROS22_PROK_MAG_VIR_0001183597		Viruses;Duplodnaviria;Heunggongvirae;Uroviricota;Caudoviricetes
125	K09882	cobS; cobaltochelatase CobS [EC:6.6.1.2]	GROS22_PROK_MAG_VIR_0000996615		Viruses;Duplodnaviria;Heunggongvirae;Uroviricota;Caudoviricetes
126	K09882	cobS; cobaltochelatase CobS [EC:6.6.1.2]	GROS22_PROK_MAG_VIR_0000725435		Viruses;Duplodnaviria;Heunggongvirae;Uroviricota;Caudoviricetes
127	K09882	cobS; cobaltochelatase CobS [EC:6.6.1.2]	GROS22_PROK_MAG_VIR_0000833028		Viruses;Duplodnaviria;Heunggongvirae;Uroviricota;Caudoviricetes
128	K09882	cobS; cobaltochelatase CobS [EC:6.6.1.2]	GROS22_PROK_MAG_VIR_0000602084		Viruses;Duplodnaviria;Heunggongvirae;Uroviricota;Caudoviricetes
129	K09882	cobS; cobaltochelatase CobS [EC:6.6.1.2]	GROS22_PROK_MAG_VIR_0001812211		Viruses;Duplodnaviria;Heunggongvirae;Uroviricota;Caudoviricetes
130	K09882	cobS; cobaltochelatase CobS [EC:6.6.1.2]	GROS22_PROK_MAG_VIR_0001007798		Viruses;Duplodnaviria;Heunggongvirae;Uroviricota;Caudoviricetes
131	K09882	cobS; cobaltochelatase CobS [EC:6.6.1.2]	GROS22_PROK_MAG_VIR_0000675068		Viruses;Duplodnaviria;Heunggongvirae;Uroviricota;Caudoviricetes
132	K09882	cobS; cobaltochelatase CobS [EC:6.6.1.2]	GROS22_PROK_MAG_VIR_0000297862		Viruses;Duplodnaviria;Heunggongvirae;Uroviricota;Caudoviricetes
133	K09882	cobS; cobaltochelatase CobS [EC:6.6.1.2]	GROS22_PROK_MAG_VIR_0000612152		Viruses;Duplodnaviria;Heunggongvirae;Uroviricota;Caudoviricetes
134	K09882	cobS; cobaltochelatase CobS [EC:6.6.1.2]	GROS22_PROK_MAG_VIR_0000810727		Viruses;Duplodnaviria;Heunggongvirae;Uroviricota;Caudoviricetes
135	K09882	cobS; cobaltochelatase CobS [EC:6.6.1.2]	GROS22_PROK_MAG_VIR_0001399575		Viruses;Duplodnaviria;Heunggongvirae;Uroviricota;Caudoviricetes
136	K09882	cobS; cobaltochelatase CobS [EC:6.6.1.2]	GROS22_PROK_MAG_VIR_0000695648		Viruses;Duplodnaviria;Heunggongvirae;Uroviricota;Caudoviricetes
137	K09882	cobS; cobaltochelatase CobS [EC:6.6.1.2]	GROS22_PROK_MAG_VIR_0001079545		Viruses;Duplodnaviria;Heunggongvirae;Uroviricota;Caudoviricetes
138	K09882	cobS; cobaltochelatase CobS [EC:6.6.1.2]	GROS22_PROK_MAG_VIR_0000592169		Viruses;Duplodnaviria;Heunggongvirae;Uroviricota;Caudoviricetes
139	K09882	cobS; cobaltochelatase CobS [EC:6.6.1.2]	GROS22_PROK_MAG_VIR_0000683320		Viruses;Duplodnaviria;Heunggongvirae;Uroviricota;Caudoviricetes
140	K09882	cobS; cobaltochelatase CobS [EC:6.6.1.2]	GROS22_PROK_MAG_VIR_0000958334		Viruses;Duplodnaviria;Heunggongvirae;Uroviricota;Caudoviricetes
141	K09882	cobS; cobaltochelatase CobS [EC:6.6.1.2]	GROS22_PROK_MAG_VIR_0001294233		Viruses;Duplodnaviria;Heunggongvirae;Uroviricota;Caudoviricetes
142	K09882	cobS; cobaltochelatase CobS [EC:6.6.1.2]	GROS22_PROK_MAG_VIR_0001415137		Viruses;Duplodnaviria;Heunggongvirae;Uroviricota;Caudoviricetes
143	K09882	cobS; cobaltochelatase CobS [EC:6.6.1.2]	GROS22_PROK_MAG_VIR_0000663352		Viruses;Duplodnaviria;Heunggongvirae;Uroviricota;Caudoviricetes
144	K09882	cobS; cobaltochelatase CobS [EC:6.6.1.2]	GROS22_PROK_MAG_VIR_0001221418		Viruses;Duplodnaviria;Heunggongvirae;Uroviricota;Caudoviricetes
145	K09882	cobS; cobaltochelatase CobS [EC:6.6.1.2]	GROS22_PROK_MAG_VIR_0000756288		Viruses;Duplodnaviria;Heunggongvirae;Uroviricota;Caudoviricetes
consensus	K09882	cobS; cobaltochelatase CobS [EC:6.6.1.2]		d__Archaea;p__Thermoproteota;c__Nitrososphaeria;o__Nitrososphaerales, d__Bacteria;p__Actinobacteriota;c__Acidimicrobiia, d__Bacteria;p__Bacteroidota;c__Bacteroidia, d__Bacteria;p__Bdellovibrionota_C;c__UBA2361;o__UBA2361, d__Bacteria;p__Gemmatimonadota;c__Gemmatimonadetes;o__Longimicrobiales, d__Bacteria;p__Patescibacteria, d__Bacteria;p__Planctomycetota, d__Bacteria;p__Proteobacteria d__Bacteria…	Viruses;Duplodnaviria;Heunggongvirae;Uroviricota;Caudoviricetes	d__Archaea;p__Nanoarchaeota;c__Nanoarchaeia;o__Woesearchaeales, d__Bacteria;p__Bacteroidota;c__Bacteroidia, d__Bacteria;p__Cyanobacteria;c__Cyanobacteriia;o__PCC-6307, d__Bacteria;p__Gemmatimonadota;c__Gemmatimonadetes;o__Longimicrobiales, d__Bacteria;p__Planctomycetota;c__Phycisphaerae;o__Phycisphaerales, d__Bacteria;p__Proteobacteria, d__Bacteria;p__Verrucomicrobiota
146	K09883	cobT; cobaltochelatase CobT [EC:6.6.1.2]	GROS22_PROK_MAG_VIR_0000316759	d__Bacteria;p__Planctomycetota;c__Phycisphaerae;o__Phycisphaerales;f__SM1A02;g__QWPT01;s__QWPT01 sp903856525
147	K09883	cobT; cobaltochelatase CobT [EC:6.6.1.2]	GROS22_PROK_MAG_VIR_0000375394	d__Bacteria;p__Proteobacteria;c__Gammaproteobacteria;o__SAR86;f__D2472;g__SCGC-AAA076-P13;s__SCGC-AAA076-P13 sp905478035
149	K09883	cobT; cobaltochelatase CobT [EC:6.6.1.2]	GROS22_PROK_MAG_VIR_0000336140	d__Bacteria;p__Verrucomicrobiota;c__Verrucomicrobiae;o__Opitutales;f__Opitutaceae;g__ER46;s__
148	K09883	cobT; cobaltochelatase CobT [EC:6.6.1.2]	GROS22_PROK_MAG_VIR_0000290609		Viruses;Duplodnaviria;Heunggongvirae;Uroviricota;Caudoviricetes	d__Bacteria;p__Dependentiae;c__Babeliae;o__Babeliales;f__RVW-14;g__CAIKAH01;s__CAIKAH01 sp010027825
146	K09883	cobT; cobaltochelatase CobT [EC:6.6.1.2]	GROS22_PROK_MAG_VIR_0000373005		Viruses;Duplodnaviria;Heunggongvirae;Uroviricota;Caudoviricetes
150	K09883	cobT; cobaltochelatase CobT [EC:6.6.1.2]	GROS22_PROK_MAG_VIR_0001967038		Viruses;Duplodnaviria;Heunggongvirae;Uroviricota;Caudoviricetes
152	K09883	cobT; cobaltochelatase CobT [EC:6.6.1.2]	GROS22_PROK_MAG_VIR_0000378603		Viruses;Duplodnaviria;Heunggongvirae;Uroviricota;Caudoviricetes
153	K09883	cobT; cobaltochelatase CobT [EC:6.6.1.2]	GROS22_PROK_MAG_VIR_0002095292		Viruses;Duplodnaviria;Heunggongvirae;Uroviricota;Caudoviricetes
consensus	K09883	cobT; cobaltochelatase CobT [EC:6.6.1.2]		d__Bacteria;p__Planctomycetota;c__Phycisphaerae;o__Phycisphaerales, d__Bacteria;p__Proteobacteria;c__Gammaproteobacteria;o__SAR86, d__Bacteria;p__Verrucomicrobiota;c__Verrucomicrobiae;o__Opitutales	Viruses;Duplodnaviria;Heunggongvirae;Uroviricota;Caudoviricetes	d__Bacteria;p__Dependentiae;c__Babeliae;o__Babeliales
	K00615	E2.2.1.1, tktA, tktB; transketolase [EC:2.2.1.1]	GROS22_PROK_MAG_VIR_0002364552		Viruses;Duplodnaviria;Heunggongvirae;Uroviricota;Caudoviricetes
	K00615	E2.2.1.1, tktA, tktB; transketolase [EC:2.2.1.1]	GROS22_PROK_MAG_VIR_0003028154	d__Bacteria;p__Planctomycetota;c__Planctomycetia;o__Planctomycetales;f__Planctomycetaceae;g__SXXK01;s__
	K00615	E2.2.1.1, tktA, tktB; transketolase [EC:2.2.1.1]	GROS22_PROK_MAG_VIR_0002845449	d__Bacteria;p__Proteobacteria;c__Gammaproteobacteria;o__DSM-16500;f__DSM-16500;g__UBA4722;s__
	K00615	E2.2.1.1, tktA, tktB; transketolase [EC:2.2.1.1]	GROS22_PROK_MAG_VIR_0002331128		Viruses;Duplodnaviria;Heunggongvirae;Uroviricota;Caudoviricetes	d__Bacteria;p__Bacteroidota;c__Bacteroidia;o__Chitinophagales;f__Chitinophagaceae;g__Sediminibacterium;s__
	K00615	E2.2.1.1, tktA, tktB; transketolase [EC:2.2.1.1]	GROS22_PROK_MAG_VIR_0002802760		Viruses;Duplodnaviria;Heunggongvirae;Uroviricota;Caudoviricetes
consensus	K00615	E2.2.1.1, tktA, tktB; transketolase [EC:2.2.1.1]		d__Bacteria;p__Planctomycetota;c__Planctomycetia;o__Planctomycetales, d__Bacteria;p__Proteobacteria;c__Gammaproteobacteria;o__DSM-16500	Viruses;Duplodnaviria;Heunggongvirae;Uroviricota;Caudoviricetes	d__Bacteria;p__Bacteroidota;c__Bacteroidia;o__Chitinophagales
	K00643	E2.3.1.37, ALAS; 5-aminolevulinate synthase [EC:2.3.1.37]	GROS22_PROK_MAG_VIR_0001025502		Viruses;Duplodnaviria;Heunggongvirae;Uroviricota;Caudoviricetes	d__Bacteria;p__Proteobacteria;c__Alphaproteobacteria;o__Rhodobacterales;f__Rhodobacteraceae;g__Amylibacter;s__Amylibacter sp900197625
	K00643	E2.3.1.37, ALAS; 5-aminolevulinate synthase [EC:2.3.1.37]	GROS22_PROK_MAG_VIR_0001055152		Viruses;Duplodnaviria;Heunggongvirae;Uroviricota;Caudoviricetes
consensus	K00643	E2.3.1.37, ALAS; 5-aminolevulinate synthase [EC:2.3.1.37]			Viruses;Duplodnaviria;Heunggongvirae;Uroviricota;Caudoviricetes	d__Bacteria;p__Proteobacteria;c__Alphaproteobacteria;o__Rhodobacterales
	K04748	norQ; nitric oxide reductase NorQ protein	GROS22_PROK_MAG_VIR_0001456087	d__Archaea;p__Thermoproteota;c__Nitrososphaeria;o__Nitrososphaerales;f__Nitrosopumilaceae;g__Nitrosarchaeum;s__
	K04748	norQ; nitric oxide reductase NorQ protein	GROS22_PROK_MAG_VIR_0002119736	d__Bacteria;p__Acidobacteriota;c__Blastocatellia;o__Pyrinomonadales;f__Pyrinomonadaceae;g__OLB17;s__
	K04748	norQ; nitric oxide reductase NorQ protein	GROS22_PROK_MAG_VIR_0002079489	d__Bacteria;p__Actinobacteriota;c__Acidimicrobiia;o__Acidimicrobiales;f__Ilumatobacteraceae;g__Casp-actino8;s__
	K04748	norQ; nitric oxide reductase NorQ protein	GROS22_PROK_MAG_VIR_0002080637	d__Bacteria;p__Actinobacteriota;c__Acidimicrobiia;o__Acidimicrobiales;f__Ilumatobacteraceae;g__Casp-actino8;s__
	K04748	norQ; nitric oxide reductase NorQ protein	GROS22_PROK_MAG_VIR_0002415654	d__Bacteria;p__Actinobacteriota;c__Acidimicrobiia;o__Acidimicrobiales;f__Ilumatobacteraceae;g__UBA3006;s__
	K04748	norQ; nitric oxide reductase NorQ protein	GROS22_PROK_MAG_VIR_0002347952	d__Bacteria;p__Bacteroidota;c__Bacteroidia;o__Chitinophagales;f__Chitinophagaceae;g__SXYR01;s__
	K04748	norQ; nitric oxide reductase NorQ protein	GROS22_PROK_MAG_VIR_0002295423	d__Bacteria;p__Bacteroidota;c__Bacteroidia;o__Chitinophagales;f__Chitinophagaceae;g__SXYR01;s__
	K04748	norQ; nitric oxide reductase NorQ protein	GROS22_PROK_MAG_VIR_0001863932	d__Bacteria;p__Desulfobacterota_B;c__Binatia;o__HRBIN30;f__JAGDMS01;g__;s__
	K04748	norQ; nitric oxide reductase NorQ protein	GROS22_PROK_MAG_VIR_0001876387	d__Bacteria;p__Gemmatimonadota;c__Gemmatimonadetes;o__Gemmatimonadales;f__GWC2-71-9;g__Palsa-1233;s__
	K04748	norQ; nitric oxide reductase NorQ protein	GROS22_PROK_MAG_VIR_0001379035	d__Bacteria;p__Patescibacteria;c__Paceibacteria;o__UBA9983_A;f__PALSA-1337;g__C7867-002;s__
	K04748	norQ; nitric oxide reductase NorQ protein	GROS22_PROK_MAG_VIR_0000170736	d__Bacteria;p__Patescibacteria;c__Paceibacteria;o__UBA9983_A;f__UBA2103;g__C7867-001;s__
	K04748	norQ; nitric oxide reductase NorQ protein	GROS22_PROK_MAG_VIR_0001253316	d__Bacteria;p__Patescibacteria;c__Paceibacteria;o__UBA9983_A;f__Zambryskibacteraceae;g__UBA5004;s__
	K04748	norQ; nitric oxide reductase NorQ protein	GROS22_PROK_MAG_VIR_0001180825	d__Bacteria;p__Patescibacteria;c__Paceibacteria;o__UBA9983_A;f__Zambryskibacteraceae;g__UBA5004;s__,d__Bacteria;p__Proteobacteria;c__Gammaproteobacteria;o__Methylococcales;f__Methylomonadaceae;g__KS41;s__KS41 sp903908165
	K04748	norQ; nitric oxide reductase NorQ protein	GROS22_PROK_MAG_VIR_0001596677	d__Bacteria;p__Planctomycetota;c__Planctomycetia;o__Pirellulales;f__Pirellulaceae;g__ARS98;s__
	K04748	norQ; nitric oxide reductase NorQ protein	GROS22_PROK_MAG_VIR_0002417379	d__Bacteria;p__Planctomycetota;c__Planctomycetia;o__Pirellulales;f__UBA1268;g__QWPN01;s__
	K04748	norQ; nitric oxide reductase NorQ protein	GROS22_PROK_MAG_VIR_0001470708	d__Bacteria;p__Planctomycetota;c__Planctomycetia;o__Pirellulales;f__UBA1268;g__QWPN01;s__
	K04748	norQ; nitric oxide reductase NorQ protein	GROS22_PROK_MAG_VIR_0002430551	d__Bacteria;p__Planctomycetota;c__Planctomycetia;o__Pirellulales;f__UBA1268;g__UBA1268;s__UBA1268 sp905477565	Viruses;Duplodnaviria;Heunggongvirae;Uroviricota;Caudoviricetes
	K04748	norQ; nitric oxide reductase NorQ protein	GROS22_PROK_MAG_VIR_0001600521	d__Bacteria;p__Proteobacteria;c__Gammaproteobacteria;o__;f__;g__;s__	Viruses;Duplodnaviria;Heunggongvirae;Uroviricota;Caudoviricetes
	K04748	norQ; nitric oxide reductase NorQ protein	GROS22_PROK_MAG_VIR_0001981219	d__Bacteria;p__Proteobacteria;c__Gammaproteobacteria;o__Burkholderiales;f__SG8-41;g__Ga0077527;s__
	K04748	norQ; nitric oxide reductase NorQ protein	GROS22_PROK_MAG_VIR_0001155943	d__Bacteria;p__Proteobacteria;c__Gammaproteobacteria;o__DSM-16500;f__DSM-16500;g__UBA4722;s__	Viruses;Duplodnaviria;Heunggongvirae;Uroviricota;Caudoviricetes
	K04748	norQ; nitric oxide reductase NorQ protein	GROS22_PROK_MAG_VIR_0001470768	d__Bacteria;p__Proteobacteria;c__Gammaproteobacteria;o__Legionellales;f__Legionellaceae;g__;s__
	K04748	norQ; nitric oxide reductase NorQ protein	GROS22_PROK_MAG_VIR_0000970304	d__Bacteria;p__Verrucomicrobiota;c__Verrucomicrobiae;o__Verrucomicrobiales;f__DEV007;g__;s__,d__Bacteria;p__Proteobacteria;c__Alphaproteobacteria;o__Rhizobiales;f__Rhizobiaceae;g__Salaquimonas;s__Salaquimonas sp017854535	Viruses;Duplodnaviria;Heunggongvirae;Uroviricota;Caudoviricetes
	K04748	norQ; nitric oxide reductase NorQ protein	GROS22_PROK_MAG_VIR_0001746218		Viruses;Duplodnaviria;Heunggongvirae;Uroviricota;Caudoviricetes	d__Bacteria;p__Bacteroidota;c__Rhodothermia;o__Rhodothermales;f__UBA10348;g__;s__
	K04748	norQ; nitric oxide reductase NorQ protein	GROS22_PROK_MAG_VIR_0001830789		Viruses;Duplodnaviria;Heunggongvirae;Uroviricota;Caudoviricetes	d__Bacteria;p__Dependentiae;c__Babeliae;o__Babeliales;f__RVW-14;g__CAIKAH01;s__CAIKAH01 sp010027825
	K04748	norQ; nitric oxide reductase NorQ protein	GROS22_PROK_MAG_VIR_0000893098		Viruses;Duplodnaviria;Heunggongvirae;Uroviricota;Caudoviricetes	d__Bacteria;p__Gemmatimonadota;c__Gemmatimonadetes;o__Longimicrobiales;f__UBA6960;g__UBA2589;s__
	K04748	norQ; nitric oxide reductase NorQ protein	GROS22_PROK_MAG_VIR_0001103915		Viruses;Duplodnaviria;Heunggongvirae;Uroviricota;Caudoviricetes	d__Bacteria;p__Patescibacteria;c__Paceibacteria;o__UBA9983_A;f__UBA11359_C;g__;s__
	K04748	norQ; nitric oxide reductase NorQ protein	GROS22_PROK_MAG_VIR_0001755698		Viruses;Duplodnaviria;Heunggongvirae;Uroviricota;Caudoviricetes	d__Bacteria;p__Planctomycetota;c__Planctomycetia;o__Planctomycetales;f__Planctomycetaceae;g__Fuerstia;s__
	K04748	norQ; nitric oxide reductase NorQ protein	GROS22_PROK_MAG_VIR_0001718158		Viruses;Duplodnaviria;Heunggongvirae;Uroviricota;Caudoviricetes	d__Bacteria;p__Proteobacteria;c__Gammaproteobacteria;o__;f__;g__;s__
	K04748	norQ; nitric oxide reductase NorQ protein	GROS22_PROK_MAG_VIR_0001927789		Viruses;Duplodnaviria;Heunggongvirae;Uroviricota;Caudoviricetes	d__Bacteria;p__Proteobacteria;c__Gammaproteobacteria;o__Burkholderiales;f__SG8-39;g__;s__
	K04748	norQ; nitric oxide reductase NorQ protein	GROS22_PROK_MAG_VIR_0002035237		Viruses;Duplodnaviria;Heunggongvirae;Uroviricota;Caudoviricetes	d__Bacteria;p__Proteobacteria;c__Alphaproteobacteria;o__Rhizobiales;f__Xanthobacteraceae;g__Bradyrhizobium;s__Bradyrhizobium oligotrophicum,d__Bacteria;p__Proteobacteria;c__Alphaproteobacteria;o__Rhizobiales;f__Xanthobacteraceae;g__62-47;s__62-47 sp017305595,d__Bacteria;p__Proteobacteria;c__Alphaproteobacteria;o__Rhizobiales;f__Xanthobacteraceae;g__Bradyrhizobium;s__Bradyrhizobium sp001908185,d__…
	K04748	norQ; nitric oxide reductase NorQ protein	GROS22_PROK_MAG_VIR_0000751638		Viruses;Duplodnaviria;Heunggongvirae;Uroviricota;Caudoviricetes	d__Bacteria;p__Verrucomicrobiota;c__Verrucomicrobiae;o__Chthoniobacterales;f__Chthoniobacteraceae;g__;s__
	K02448	norD; nitric oxide reductase NorD protein	GROS22_PROK_MAG_VIR_0001013392		Viruses;Duplodnaviria;Heunggongvirae;Uroviricota;Caudoviricetes
	K04748	norQ; nitric oxide reductase NorQ protein	GROS22_PROK_MAG_VIR_0001019112		Viruses;Duplodnaviria;Heunggongvirae;Uroviricota;Caudoviricetes
	K04748	norQ; nitric oxide reductase NorQ protein	GROS22_PROK_MAG_VIR_0000778070		Viruses;Duplodnaviria;Heunggongvirae;Uroviricota;Caudoviricetes
	K04748	norQ; nitric oxide reductase NorQ protein	GROS22_PROK_MAG_VIR_0002295401		Viruses;Duplodnaviria;Heunggongvirae;Uroviricota;Caudoviricetes
	K04748	norQ; nitric oxide reductase NorQ protein	GROS22_PROK_MAG_VIR_0001159193		Viruses;Duplodnaviria;Heunggongvirae;Uroviricota;Caudoviricetes
	K04748	norQ; nitric oxide reductase NorQ protein	GROS22_PROK_MAG_VIR_0001928527		Viruses;Duplodnaviria;Heunggongvirae;Uroviricota;Caudoviricetes
	K04748	norQ; nitric oxide reductase NorQ protein	GROS22_PROK_MAG_VIR_0002455388		Viruses;Duplodnaviria;Heunggongvirae;Uroviricota;Caudoviricetes
	K04748	norQ; nitric oxide reductase NorQ protein	GROS22_PROK_MAG_VIR_0002467048		Viruses;Duplodnaviria;Heunggongvirae;Uroviricota;Caudoviricetes
	K04748	norQ; nitric oxide reductase NorQ protein	GROS22_PROK_MAG_VIR_0002560048		Viruses;Duplodnaviria;Heunggongvirae;Uroviricota;Caudoviricetes
consensus	K04748	norQ; nitric oxide reductase NorQ protein		d__Archaea;p__Thermoproteota;c__Nitrososphaeria;o__Nitrososphaerales, d__Bacteria;p__Acidobacteriota;c__Blastocatellia;o__Pyrinomonadales, d__Bacteria;p__Actinobacteriota;c__Acidimicrobiia;o__Acidimicrobiales, d__Bacteria;p__Bacteroidota;c__Bacteroidia;o__Chitinophagales, d__Bacteria;p__Desulfobacterota_B;c__Binatia;o__HRBIN30, d__Bacteria;p__Gemmatimonadota;c__Gemmatimonadetes;o__Gemmatimonadale…	Viruses;Duplodnaviria;Heunggongvirae;Uroviricota;Caudoviricetes	d__Bacteria;p__Bacteroidota;c__Rhodothermia;o__Rhodothermales, d__Bacteria;p__Dependentiae;c__Babeliae;o__Babeliales, d__Bacteria;p__Gemmatimonadota;c__Gemmatimonadetes;o__Longimicrobiales, d__Bacteria;p__Patescibacteria;c__Paceibacteria;o__UBA9983_A, d__Bacteria;p__Planctomycetota;c__Planctomycetia;o__Planctomycetales, d__Bacteria;p__Proteobacteria, d__Bacteria;p__Verrucomicrobiota;c__Verrucomic…
	K07313	pphA; serine/threonine protein phosphatase 1 [EC:3.1.3.16]	GROS22_PROK_MAG_VIR_0002475538	d__Archaea;p__Thermoproteota;c__Nitrososphaeria;o__Nitrososphaerales;f__Nitrosopumilaceae;g__Nitrosopumilus;s__	Viruses;Duplodnaviria;Heunggongvirae;Uroviricota;Caudoviricetes
	K07313	pphA; serine/threonine protein phosphatase 1 [EC:3.1.3.16]	GROS22_PROK_MAG_VIR_0001553886	d__Bacteria;p__Actinobacteriota;c__Acidimicrobiia;o__Acidimicrobiales;f__SHLQ01;g__SHLQ01;s__SHLQ01 sp905479685
	K07313	pphA; serine/threonine protein phosphatase 1 [EC:3.1.3.16]	GROS22_PROK_MAG_VIR_0001563617	d__Bacteria;p__Actinobacteriota;c__Acidimicrobiia;o__IMCC26256;f__PALSA-555;g__CAIUKV01;s__
	K07313	pphA; serine/threonine protein phosphatase 1 [EC:3.1.3.16]	GROS22_PROK_MAG_VIR_0002409515	d__Bacteria;p__Bacteroidota;c__Bacteroidia;o__Chitinophagales;f__Chitinophagaceae;g__SXYR01;s__	Viruses;Duplodnaviria;Heunggongvirae;Uroviricota;Caudoviricetes
	K07313	pphA; serine/threonine protein phosphatase 1 [EC:3.1.3.16]	GROS22_PROK_MAG_VIR_0001657330	d__Bacteria;p__Bacteroidota;c__Bacteroidia;o__Chitinophagales;f__Saprospiraceae;g__;s__
	K07313	pphA; serine/threonine protein phosphatase 1 [EC:3.1.3.16]	GROS22_PROK_MAG_VIR_0001660087	d__Bacteria;p__Bacteroidota;c__Bacteroidia;o__Chitinophagales;f__Saprospiraceae;g__;s__
	K07313	pphA; serine/threonine protein phosphatase 1 [EC:3.1.3.16]	GROS22_PROK_MAG_VIR_0002881126	d__Bacteria;p__Bacteroidota;c__Bacteroidia;o__Cytophagales;f__Spirosomaceae;g__Runella;s__
	K07313	pphA; serine/threonine protein phosphatase 1 [EC:3.1.3.16]	GROS22_PROK_MAG_VIR_0002462112	d__Bacteria;p__Bacteroidota;c__Bacteroidia;o__J057;f__J057;g__;s__
	K07313	pphA; serine/threonine protein phosphatase 1 [EC:3.1.3.16]	GROS22_PROK_MAG_VIR_0002441094	d__Bacteria;p__Bdellovibrionota;c__Bdellovibrionia;o__Bdellovibrionales;f__Bdellovibrionaceae;g__;s__
	K07313	pphA; serine/threonine protein phosphatase 1 [EC:3.1.3.16]	GROS22_PROK_MAG_VIR_0002474875	d__Bacteria;p__Cyanobacteria;c__Vampirovibrionia;o__Caenarcaniphilales;f__LMEP-6097;g__CAIYXB01;s__	Viruses;Duplodnaviria;Heunggongvirae;Uroviricota;Caudoviricetes
	K07313	pphA; serine/threonine protein phosphatase 1 [EC:3.1.3.16]	GROS22_PROK_MAG_VIR_0002605740	d__Bacteria;p__Patescibacteria;c__ABY1;o__Buchananbacterales;f__UBA6539;g__;s__
	K07313	pphA; serine/threonine protein phosphatase 1 [EC:3.1.3.16]	GROS22_PROK_MAG_VIR_0002148006	d__Bacteria;p__Patescibacteria;c__ABY1;o__SG8-24;f__SG8-24;g__;s__
	K07313	pphA; serine/threonine protein phosphatase 1 [EC:3.1.3.16]	GROS22_PROK_MAG_VIR_0002385407	d__Bacteria;p__Patescibacteria;c__Paceibacteria;o__Ryanbacterales;f__GWA2-47-10b;g__;s__
	K07313	pphA; serine/threonine protein phosphatase 1 [EC:3.1.3.16]	GROS22_PROK_MAG_VIR_0002708046	d__Bacteria;p__Planctomycetota;c__Planctomycetia;o__Pirellulales;f__Pirellulaceae;g__ARS98;s__
	K07313	pphA; serine/threonine protein phosphatase 1 [EC:3.1.3.16]	GROS22_PROK_MAG_VIR_0002705963	d__Bacteria;p__Planctomycetota;c__Planctomycetia;o__Planctomycetales;f__Planctomycetaceae;g__SXXK01;s__
	K07313	pphA; serine/threonine protein phosphatase 1 [EC:3.1.3.16]	GROS22_PROK_MAG_VIR_0002705958	d__Bacteria;p__Planctomycetota;c__Planctomycetia;o__Planctomycetales;f__Planctomycetaceae;g__SXXK01;s__
	K07313	pphA; serine/threonine protein phosphatase 1 [EC:3.1.3.16]	GROS22_PROK_MAG_VIR_0001586185	d__Bacteria;p__Planctomycetota;c__Planctomycetia;o__Planctomycetales;f__Planctomycetaceae;g__SXXK01;s__
	K07313	pphA; serine/threonine protein phosphatase 1 [EC:3.1.3.16]	GROS22_PROK_MAG_VIR_0001709693	d__Bacteria;p__Planctomycetota;c__Planctomycetia;o__Planctomycetales;f__Planctomycetaceae;g__SXXK01;s__
	K07313	pphA; serine/threonine protein phosphatase 1 [EC:3.1.3.16]	GROS22_PROK_MAG_VIR_0001734310	d__Bacteria;p__Proteobacteria;c__Alphaproteobacteria;o__Reyranellales;f__Reyranellaceae;g__Reyranella;s__
	K07313	pphA; serine/threonine protein phosphatase 1 [EC:3.1.3.16]	GROS22_PROK_MAG_VIR_0001811723	d__Bacteria;p__Proteobacteria;c__Alphaproteobacteria;o__Rhodobacterales;f__Rhodobacteraceae;g__Rhodobacter_F;s__
	K07313	pphA; serine/threonine protein phosphatase 1 [EC:3.1.3.16]	GROS22_PROK_MAG_VIR_0002089221	d__Bacteria;p__Proteobacteria;c__Alphaproteobacteria;o__Sphingomonadales;f__Sphingomonadaceae;g__Allosphingosinicella;s__
	K07313	pphA; serine/threonine protein phosphatase 1 [EC:3.1.3.16]	GROS22_PROK_MAG_VIR_0002117278	d__Bacteria;p__Proteobacteria;c__Alphaproteobacteria;o__Sphingomonadales;f__Sphingomonadaceae;g__Croceibacterium;s__
	K07313	pphA; serine/threonine protein phosphatase 1 [EC:3.1.3.16]	GROS22_PROK_MAG_VIR_0002312222	d__Bacteria;p__Verrucomicrobiota;c__Verrucomicrobiae;o__Chthoniobacterales;f__Terrimicrobiaceae;g__UBA967;s__
	K07313	pphA; serine/threonine protein phosphatase 1 [EC:3.1.3.16]	GROS22_PROK_MAG_VIR_0001927255	d__Bacteria;p__Verrucomicrobiota;c__Verrucomicrobiae;o__Opitutales;f__Opitutaceae;g__ER46;s__
	K07313	pphA; serine/threonine protein phosphatase 1 [EC:3.1.3.16]	GROS22_PROK_MAG_VIR_0001748123	d__Bacteria;p__Verrucomicrobiota;c__Verrucomicrobiae;o__Verrucomicrobiales;f__V1-33;g__CAIZWU01;s__
	K07313	pphA; serine/threonine protein phosphatase 1 [EC:3.1.3.16]	GROS22_PROK_MAG_VIR_0001401937	d__Bacteria;p__Verrucomicrobiota;c__Verrucomicrobiae;o__Verrucomicrobiales;f__Verrucomicrobiaceae;g__Prosthecobacter;s__
	K07313	pphA; serine/threonine protein phosphatase 1 [EC:3.1.3.16]	GROS22_PROK_MAG_VIR_0001577480	d__Bacteria;p__Verrucomicrobiota;c__Verrucomicrobiae;o__Verrucomicrobiales;f__Verrucomicrobiaceae;g__Prosthecobacter;s__
	K07313	pphA; serine/threonine protein phosphatase 1 [EC:3.1.3.16]	GROS22_PROK_MAG_VIR_0003329084	d__Bacteria;p__Verrucomicrobiota;c__Verrucomicrobiae;o__Verrucomicrobiales;f__Verrucomicrobiaceae;g__Prosthecobacter;s__
	K07313	pphA; serine/threonine protein phosphatase 1 [EC:3.1.3.16]	GROS22_PROK_MAG_VIR_0002234625	d__Bacteria;p__Verrucomicrobiota;c__Verrucomicrobiae;o__Verrucomicrobiales;f__Verrucomicrobiaceae;g__Prosthecobacter;s__
	K07313	pphA; serine/threonine protein phosphatase 1 [EC:3.1.3.16]	GROS22_PROK_MAG_VIR_0002559353		Viruses;Duplodnaviria;Heunggongvirae;Uroviricota;Caudoviricetes	d__Bacteria;p__Actinomycetota;c__Actinomycetia;o__Mycobacteriales;f__Mycobacteriaceae;g__Dietzia;s__Dietzia sp014145095,d__Bacteria;p__Actinomycetota;c__Actinomycetia;o__Mycobacteriales;f__Mycobacteriaceae;g__Dietzia;s__Dietzia psychralcaliphila,d__Bacteria;p__Actinomycetota;c__Actinomycetia;o__Mycobacteriales;f__Mycobacteriaceae;g__Dietzia;s__Dietzia maris,d__Bacteria;p__Actinomycetota;c__Actino…
	K07313	pphA; serine/threonine protein phosphatase 1 [EC:3.1.3.16]	GROS22_PROK_MAG_VIR_0002582032		Viruses;Duplodnaviria;Heunggongvirae;Uroviricota;Caudoviricetes	d__Bacteria;p__Bacteroidota;c__Bacteroidia;o__Chitinophagales;f__Saprospiraceae;g__JAGNXB01;s__
	K07313	pphA; serine/threonine protein phosphatase 1 [EC:3.1.3.16]	GROS22_PROK_MAG_VIR_0002259941		Viruses;Duplodnaviria;Heunggongvirae;Uroviricota;Caudoviricetes	d__Bacteria;p__Bacteroidota;c__Bacteroidia;o__Flavobacteriales;f__Flavobacteriaceae;g__Flavobacterium;s__,d__Bacteria;p__Planctomycetota;c__Phycisphaerae;o__Phycisphaerales;f__SM1A02;g__QWPT01;s__
	K07313	pphA; serine/threonine protein phosphatase 1 [EC:3.1.3.16]	GROS22_PROK_MAG_VIR_0002641206		Viruses;Duplodnaviria;Heunggongvirae;Uroviricota;Caudoviricetes	d__Bacteria;p__Bacteroidota;c__Bacteroidia;o__Flavobacteriales;f__Flavobacteriaceae;g__Tenacibaculum;s__Tenacibaculum sp004762155
	K07313	pphA; serine/threonine protein phosphatase 1 [EC:3.1.3.16]	GROS22_PROK_MAG_VIR_0002260927		Viruses;Duplodnaviria;Heunggongvirae;Uroviricota;Caudoviricetes	d__Bacteria;p__Planctomycetota;c__Planctomycetia;o__Gemmatales;f__Gemmataceae;g__UBA969;s__
	K07313	pphA; serine/threonine protein phosphatase 1 [EC:3.1.3.16]	GROS22_PROK_MAG_VIR_0001967369		Viruses;Duplodnaviria;Heunggongvirae;Uroviricota;Caudoviricetes	d__Bacteria;p__Planctomycetota;c__Planctomycetia;o__Gemmatales;f__Gemmataceae;g__UBA969;s__
	K07313	pphA; serine/threonine protein phosphatase 1 [EC:3.1.3.16]	GROS22_PROK_MAG_VIR_0002443826		Viruses;Duplodnaviria;Heunggongvirae;Uroviricota;Caudoviricetes	d__Bacteria;p__Planctomycetota;c__Planctomycetia;o__Gemmatales;f__Gemmataceae;g__UBA969;s__
	K07313	pphA; serine/threonine protein phosphatase 1 [EC:3.1.3.16]	GROS22_PROK_MAG_VIR_0002054588		Viruses;Duplodnaviria;Heunggongvirae;Uroviricota;Caudoviricetes	d__Bacteria;p__Planctomycetota;c__Planctomycetia;o__Planctomycetales;f__Planctomycetaceae;g__UBA10511;s__UBA10511 sp903861195,d__Bacteria;p__Planctomycetota;c__Planctomycetia;o__Planctomycetales;f__UBA10511;g__UBA10511;s__
	K07313	pphA; serine/threonine protein phosphatase 1 [EC:3.1.3.16]	GROS22_PROK_MAG_VIR_0002248620		Viruses;Duplodnaviria;Heunggongvirae;Uroviricota;Caudoviricetes	d__Bacteria;p__Proteobacteria;c__Alphaproteobacteria;o__Micropepsales;f__Micropepsaceae;g__CAIYRG01;s__
	K07313	pphA; serine/threonine protein phosphatase 1 [EC:3.1.3.16]	GROS22_PROK_MAG_VIR_0002364476		Viruses;Duplodnaviria;Heunggongvirae;Uroviricota;Caudoviricetes
	K07313	pphA; serine/threonine protein phosphatase 1 [EC:3.1.3.16]	GROS22_PROK_MAG_VIR_0002329935		Viruses;Duplodnaviria;Heunggongvirae;Uroviricota;Caudoviricetes
	K07313	pphA; serine/threonine protein phosphatase 1 [EC:3.1.3.16]	GROS22_PROK_MAG_VIR_0001266689		Viruses;Duplodnaviria;Heunggongvirae;Uroviricota;Caudoviricetes
	K07313	pphA; serine/threonine protein phosphatase 1 [EC:3.1.3.16]	GROS22_PROK_MAG_VIR_0002073638		Viruses;Duplodnaviria;Heunggongvirae;Uroviricota;Caudoviricetes
	K07313	pphA; serine/threonine protein phosphatase 1 [EC:3.1.3.16]	GROS22_PROK_MAG_VIR_0002431380		Viruses;Duplodnaviria;Heunggongvirae;Uroviricota;Caudoviricetes
	K07313	pphA; serine/threonine protein phosphatase 1 [EC:3.1.3.16]	GROS22_PROK_MAG_VIR_0002073741		Viruses;Duplodnaviria;Heunggongvirae;Uroviricota;Caudoviricetes;Crassvirales
	K07313	pphA; serine/threonine protein phosphatase 1 [EC:3.1.3.16]	GROS22_PROK_MAG_VIR_0002237255		Viruses;Duplodnaviria;Heunggongvirae;Uroviricota;Caudoviricetes
	K07313	pphA; serine/threonine protein phosphatase 1 [EC:3.1.3.16]	GROS22_PROK_MAG_VIR_0002330361		Viruses;Duplodnaviria;Heunggongvirae;Uroviricota;Caudoviricetes
	K07313	pphA; serine/threonine protein phosphatase 1 [EC:3.1.3.16]	GROS22_PROK_MAG_VIR_0002135248		Viruses;Duplodnaviria;Heunggongvirae;Uroviricota;Caudoviricetes
	K07313	pphA; serine/threonine protein phosphatase 1 [EC:3.1.3.16]	GROS22_PROK_MAG_VIR_0002891772		Viruses;Duplodnaviria;Heunggongvirae;Uroviricota;Caudoviricetes
	K07313	pphA; serine/threonine protein phosphatase 1 [EC:3.1.3.16]	GROS22_PROK_MAG_VIR_0002342827		Viruses;Duplodnaviria;Heunggongvirae;Uroviricota;Caudoviricetes
	K07313	pphA; serine/threonine protein phosphatase 1 [EC:3.1.3.16]	GROS22_PROK_MAG_VIR_0002331318		Viruses;Duplodnaviria;Heunggongvirae;Uroviricota;Caudoviricetes
	K07313	pphA; serine/threonine protein phosphatase 1 [EC:3.1.3.16]	GROS22_PROK_MAG_VIR_0002190840		Viruses;Duplodnaviria;Heunggongvirae;Uroviricota;Caudoviricetes
consensus	K07314	pphA; serine/threonine protein phosphatase 1 [EC:3.1.3.16]		d__Archaea;p__Thermoproteota;c__Nitrososphaeria;o__Nitrososphaerales, d__Bacteria;p__Actinobacteriota;c__Acidimicrobiia, d__Bacteria;p__Bacteroidota,c__Bacteroidia, d__Bacteria;p__Bdellovibrionota;c__Bdellovibrionia;o__Bdellovibrionales, d__Bacteria;p__Cyanobacteria;c__Vampirovibrionia;o__Caenarcaniphilales, d__Bacteria;p__Patescibacteria, d__Bacteria;p__Planctomycetota;c__Planctomycetia, d__Bact…	Viruses;Duplodnaviria;Heunggongvirae;Uroviricota;Caudoviricetes	d__Bacteria;p__Actinomycetota;c__Actinomycetia;o__Mycobacteriales, d__Bacteria;p__Bacteroidota;c__Bacteroidia, d__Bacteria;p__Planctomycetota, d__Bacteria;p__Proteobacteria;c__Alphaproteobacteria;o__Micropepsales
	K01601	rbcL; ribulose-bisphosphate carboxylase large chain [EC:4.1.1.39]	GROS22_PROK_MAG_VIR_0001103916		Viruses;Duplodnaviria;Heunggongvirae;Uroviricota;Caudoviricetes	d__Bacteria;p__Gemmatimonadota;c__Gemmatimonadetes;o__Longimicrobiales;f__UBA6960;g__UBA2589;s__,d__Bacteria;p__Proteobacteria;c__Gammaproteobacteria;o__Burkholderiales;f__Burkholderiaceae;g__;s__
	K01601	rbcL; ribulose-bisphosphate carboxylase large chain [EC:4.1.1.39]	GROS22_PROK_MAG_VIR_0001109884		Viruses;Duplodnaviria;Heunggongvirae;Uroviricota;Caudoviricetes	d__Bacteria;p__Patescibacteria;c__Paceibacteria;o__UBA9983_A;f__UBA11359_C;g__;s__
	K01601	rbcL; ribulose-bisphosphate carboxylase large chain [EC:4.1.1.39]	GROS22_PROK_MAG_VIR_0001079603		Viruses;Duplodnaviria;Heunggongvirae;Uroviricota;Caudoviricetes
consensus	K01601	rbcL; ribulose-bisphosphate carboxylase large chain [EC:4.1.1.39]			Viruses;Duplodnaviria;Heunggongvirae;Uroviricota;Caudoviricetes	d__Bacteria;p__Gemmatimonadota;c__Gemmatimonadetes;o__Longimicrobiales, d__Bacteria;p__Patescibacteria;c__Paceibacteria;o__UBA9983_A d__Bacteria;p__Proteobacteria;c__Gammaproteobacteria;o__Burkholderiales,
